# Supplementary material for: Exploratory Analysis of Coagulation and Fibrinolysis Trajectories After IL-6 Antagonist Therapy in COVID-19: A Case Series
Source: Biomedicines. 2026 Jan 22;14(1):254. doi: 10.3390/biomedicines14010254 (PMC12838625; doi:10.3390/biomedicines14010254)
Supplement: Supplementary file 1 [file biomedicines-14-00254-s001.zip]

Archive with 1 entries (1 files):
- biomedicines-4049317-supplementary.pdf
